# Supplementary material for: A Portable and Highly Selective Electrochemical Sensor Based on Copper–Nickel Oxide-Decorated Ordered Mesoporous Carbon for Serotonin Detection
Source: Biosensors (Basel). 2026 Mar 24;16(4):185. doi: 10.3390/bios16040185 (PMC13114028; doi:10.3390/bios16040185)
Supplement: Supplementary file 1 [file biosensors-16-00185-s001.zip]

Archive with 1 entries (1 files):
- biosensors-4128699-supplementary.pdf
